# Supplementary material for: Scratch-induced partial skin wounds re-epithelialize by sheets of independently migrating keratinocytes
Source: Life Sci Alliance. 2020 Nov 30;4(1):e202000765. doi: 10.26508/lsa.202000765 (PMC7723264; doi:10.26508/lsa.202000765)
Supplement: Supplementary file 4 [file LSA-2020-00765_SdataF4.xlsx]

## Sheet: Sheet1
	Total displacement in 8h (µm)				HF= hair follicle, BK= basal keratinocytes
	HF_0-200 µm	BK_0-200 µm	HF_200-400 µm	BK_200-400 µm	HF_400-600 µm	BK_400-600 µm
mouse 46_wound11	38.611	59.465	37.125	43.12	28.169	48.393
	39.932	53.656	25.7	50.592	30.1	51.949
	33.449	82.553	34.267	62.037	41.281	66.598
	37.193	60.271	22.54	46.678	35.523	31.442
	57.988	59.049	24.794	28.385	22.832	59.117
	39.069	79.967	23.789	36.127	29.164	62.635
	57.527	57.847	40.611	41.076		56.54
	27.243	48.901	39.918	44.845		35.636
	53.941	71.983	18.479	27.759		46.049
		65.62	26.958			44.045
mouse 46_wound10	32.731	110.475	53.369	79.896	28.296	45.337
	33.834	116.455	47.151	91.812	36.539	62.74
	21.979	95.127	42.571	80.582	17.999	63.249
	72.861	124.135	27.904	79.759	23.69	73.812
	46.648	109.544	50.836	110.587	42.824	84.486
	51.053	140.638	20.382	126.534		97.477
	37.288	119.002	28.299	32.745		91.874
	69.134	104.157	32.686	93.011
	39.118	103.41		122.058
		98.516		94.116
mouse 46_wound9	16.122	109.381	38.545	77.785	41.941	27.83
	28.512	111.006	36.514	56.746	15.366	68.838
	36.999	99.474	45.831	62.326	27.672	51.332
	19.641	124.926	24.087	58.766	20.903	82.427
	15.832	114.192	29.248	80.631	23.136	96.313
	33.718	109.927	30.559	63.288	15.531	65.077
	32.139	93.907		86.629	29.971	53.672
		111.01		58.914	19.083	55.253
		115.678		106.203		49.054
		87.671		113.874		63.909
mouse 46_wound7	27.335	86.227	7.62	82.862	50.592	73.199
	30.154	73.938	14.064	92.33	32.306	46.39
	61.794	92.945	21.01	56.119		16.672
	48.317	72.591		82.813
	45.097	65.32		81.456
	46.703	82.803		88.406
	41.36	62.874		56.174
mouse 46_wound4	18.082	87.121	12.236	70.866	18.268	21.119
	28.704	85.218	27.173	50.133	16.462	19.367
	47.226	71.673	48.693	47.446		25.213
	38.634	79.281	40.874	53.64		20.179
	55.135	64.22	54.452	30.206
	36.273	98.447	52.574	36.425
	56.255	74.914		26.173
		72.887		50.151
		42.904		59.313
		85.467		19.438
		80.893
mouse 45_wound13	21.683	58.262	43.546	58.132
	31.561	78.331	35.1	68.987
	16.868	45.491	22.252	77.528
	27.268	67.887	28.174	69.777
	17.725	99.172	26.352	64.369
	16.957	84.669		63.379
	14.922	94.268		49.739
		82.146
		84.436
		77.796
mouse 45_wound12	38.434	75.531	40.059	43.571	58.785	23.481
	22.059	90.365	73.119	44.192	51.965	54.705
	26.46	97.237	18.349	56.465	26.945	51.361
	21.816	84.772	23.075	56.158		43.992
	20.878	54.579	31.476	52.124		79.943
		70.798		79.456		52.501
		71.918		60.236
		77.262		51.946
				79.601
mouse 45_wound7	37.494	91.283	30.79	53.294	27.654	45.791
	24.336	66.11	31.187	72.546	44.683	39.983
	68.797	53.971	37.463	37.27	22.57	64.565
		55.129	42.24	84.921	50.351	48.433
		82.862	61.96	72.723	29.438	36.741
		69.632	34.934	55.636		30.4
		62.421	32.907	61.826		32.467
		87.021	27.598	63.811
		82.984		42.057
		85.049		58.571
mouse 45_wound6	30.15	70.807	39.049	57.473	27.08	77.486
	31.448	62.19	34.948	50.714	50.227	43.767
	30.703	66.154	29.892	63.753		53.661
	43.655	41.785		43.091
	37.623	87.123		56.763
	57.212	52.94		54.624
	48.722	81.947		57.011
	38.425	73.702		76.095
		70.002
		61.415
mouse 45_wound4	32.315	50.512	50.394	42.652
	22.579	70.373	44.659	72.365
	22.585	74.95	21.06	93.334
	23.068	78.376	30.006	49.652
	35.028	65.3		38.462
	24.915	77.848		42.775
	22.316	68.053		46.17
		80.389		37.025
		102.677
		70.956
