# Supplementary material for: Scratch-induced partial skin wounds re-epithelialize by sheets of independently migrating keratinocytes
Source: Life Sci Alliance. 2020 Nov 30;4(1):e202000765. doi: 10.26508/lsa.202000765 (PMC7723264; doi:10.26508/lsa.202000765)
Supplement: Supplementary file 6 [file LSA-2020-00765_SdataF5.xlsx]

## Sheet: Fig5A
Edu Mouse scratch set 3
Image	total basal cells	EdU+	%
0h_w1	74	7	9.45946
0h_w2	86	6	6.97674
0h_w3	51	2	3.92157
8h_w1	83	8	9.63855
8h_w2	31	4	12.9032
16h_w1	35	18	51.4286
16h_w2	34	16	47.0588
16h_w3	35	19	54.2857
16h_w4	33	16	48.4848
16h_w5	24	11	45.8333
16h_w6	33	3	9.09091
16h_w7	32	13	40.625
24h_w1	36	17	47.2222
24h_w2	30	15	50
EdU Mouse scratch set 2
Image	total basal cells	EdU+	%
0h_w1	59	8	13.5593
0h_w2	44	6	13.6364
0h_w3	43	3	6.97674
8h_w1	24	8	33.3333
8h_w2	37	9	24.3243
8h_w3	37	7	18.9189
8h_w4	36	6	16.6667
16h_w1	25	11	44
24h_w1	42	9	21.4286
24h_w2	38	18	47.3684
24h_w3	39	18	46.1538

## Sheet: Fig5C
Averages									single values
	Percentages							G2/S
	G2/S	G1							Mouse 1								Mouse 2								Mouse 3
um								um	wound 1	wound 2	wound 3	wound 4	wound 5	wound 6			wound 1	wound 2	wound 3	wound 4	wound 5	wound 6			wound 1	wound 2	wound 3	wound 4	wound 5	wound 6
0-200	5	95						0-200	0.04	0.02	0.02	0.05	0.02	0.02			0.05	0.04	0.04	0.05	0.11	0.1			0.05	0.06	0.05	0.05	0.04	0.04
200-400	10	90						200-400	0.06	0.16	0.05	0.05	0.06				0.1	0.09	0.12	0.06	0.13	0.21			0.08	0.28	0.07	0.07	0.09	0.09
400-600	9	91						400-600	0.02	0.06	0.03	0.04	0.02				0.09	0.08	0.1	0.09	0.2	0.26			0.1	0.08	0.07	0.13	0.12	0.08
600-800	6	94						600-800	0.04	0.02	0.01						0.04	0.04	0	0.11					0.09	0.1	0.09	0.09	0.07	0.07
800-100	5	95						800-100	0																0.07	0.08	0.04
								G1
									Mouse 1								Mouse 2								Mouse 3
								um	wound 1	wound 2	wound 3	wound 4	wound 5	wound 6			wound 1	wound 2	wound 3	wound 4	wound 5	wound 6			wound 1	wound 2	wound 3	wound 4	wound 5	wound 6
								0-200	0.96	0.98	0.98	0.95	0.98	0.98			0.95	0.96	0.96	0.95	0.89	0.9			0.95	0.94	0.95	0.95	0.96	0.96
								200-400	0.94	0.84	0.95	0.95	0.94				0.9	0.91	0.88	0.94	0.87	0.79			0.92	0.72	0.93	0.93	0.91	0.91
								400-600	0.98	0.94	0.97	0.96	0.98				0.91	0.92	0.9	0.91	0.8	0.74			0.9	0.92	0.93	0.87	0.88	0.92
								600-800	0.96	0.98	0.99						0.96	0.96	1	0.89					0.91	0.9	0.91	0.91	0.93	0.93
								800-100	1																0.93	0.92	0.96

## Sheet: Fig5D
Distance 200-400
		0h	2h	4h	6h	8h
mouse 1	wound 1	0.06	0.08	0.08	0.15	0.15
	wound 2	0.16	0.23	0.21	0.26	0.24
	wound 3	0.05	0.06	0.04	0.03	0.01
	wound 4	0.05	0.05	0.05	0.06	0.13
	wound 5	0.06	0.04	0.03	0.02	0.07
mouse 2	wound 1	0.1	0.09	0.09	0.09	0.08
	wound 2	0.09	0.08	0.08	0.05	0.04
	wound 3	0.12	0.1	0.12	0.11	0.14
	wound 4	0.06	0.06	0	0.06	0.08
	wound 5	0.13	0.1	0.04	0.06	0.08
	wound 6	0.21	0.19	0.15	0.14	0.15
mouse 3	wound 1	0.08	0.08	0.07	0.06	0.04
	wound 2	0.28	0.21	0.12	0.35	0.34
	wound 3	0.07	0.05	0.05	0.04	0.04
	wound 4	0.07	0.07	0.09	0.07	0.07
	wound 5	0.09	0.08	0.08	0.07	0.06
	wound 6	0.09	0.09	0.03	0.06	0.05

## Sheet: Fig5E
	scratch size um	average proliferation 0-600um
	30.33	5.16
	95.87	5.71
	92.17	7.05
	138.57	8.9
	160.97	11.43
	194.4	16.79

## Sheet: Fig5F
	scratch size um	average pmigration speed 0-600um
	80.8	5.76
	41.27	1.89
	30.33	4.79
	138.57	4.52
	160.97	7.17
	194.4	8.23

## Sheet: Fig5G
	0-200um		200-400um		400-600um		600-800um
	S/G2	G1	S/G2	G1	S/G2	G1	S/G2	G1
mouse 1	5.25557	6.1968	2.59571	1.52771	1.62677	0.788933
	3.14587	3.59711	1.59073	1.986	0.934333	1.86787
	3.86147	6.64825	0.689333	2.05373	0.865077	1.42053
	2.30971	3.53969	3.16615	3.04133	2.599	0.359067
	4.6672	5.50969	0.710714	3.07053	0.655667	0.518267
	3.12627	3.0872	1.24973	1.3995	0.745077	1.11947
	3.64	5.24427	0.726222	1.89183	0.766833	1.61733
	2.72646	4.136	2.69627	1.5496	1.3696	1.06307
	3.30364	6.1592	1.1542	2.42773	0.811857	2.55914
	4.2092	3.96933	2.21613	1.82027	0.428429	1.3684
	3.64657	4.92067	1.07427	1.79933	0.9448	0.675733
	3.05507	4.81667	4.5476	2.1196	0.751714	1.446
	6.54067	3.93053	3.08027	2.026	1.64014	3.89787
	2.875	3.51453	1.42507	1.80671	3.09308	1.21914
	1.28867	3.45347	0.992533	0.969733	1.55183	2.22613
	2.828	3.91327	1.6868	1.75453	1.83733	1.4968
	1.74413	7.17831	0.845846	2.09853	2.4022	0.831467
	1.4632	4.08173	1.37143	3.35846	1.94	1.891
	4.0236	2.06277	1.10093	1.48545	1.71077	5.26333
	3.3104	5.02509	1.47629	3.24543	2.31467	1.30093
	8.60818	5.474	3.9208	5.7832	1.08067	0.570533
	9.18909	10.9894	4.0064	5.51025	0.7016	0.891467
	7.69013	11.5703	5.42093	5.17773	1.43427	0.794133
	4.65373	6.47273	4.21831	5.10187	1.11507	0.991333
	6.9696	9.05957	4.0148	5.44987	1.35387	1.77013
	7.27947	6.94083	3.3508	6.3508	2.2324	1.90787
	6.13293	7.74	2.77387	4.97667	0.617067	0.4744
	8.20385	8.55462	5.2455	5.13733	1.46893	0.560133
	7.7516	6.00343	3.53867	6.3284	2.1016	1.00573
	7.77093	3.99543	2.30653	4.67213	1.54493	1.16773
	8.28429	5.90386	3.69253	4.7544	1.74213	1.2056
	10.4487	9.11083	3.38457	8.2264	2.51173	1.04747
	12.7126	5.171	4.30527	5.86187	0.959867	1.3892
	8.70157	0	5.1092	5.29655	1.88707	1.7668
	8.51053	3.65643	7.9472	5.8916	2.6488	1.73653
	7.9328	8.35215	2.24467	4.13853	1.72933	1.86227
	4.1704	8.22271	3.18093	5.61527	1.22373	0.808533
	5.8712	9.604	4.15813	3.1952	1.36693	2.76929
	8.27013	8.21587	2.9784	5.0384	1.51143	2.22229
	6.6916	7.19333	4.21627	4.36467	1.42	1.53613
	14.3593	8.20693	8.792	8.20369	8.44907	1.74533
	9.256	8.25453	11.5062	9.28261	7.10836	3.6308
	7.302	12.7698	11.3851	10.4493	7.3815	0.615333
	16.5057	9.50108	6.07986	7.6044	6.78267	1.83547
	10.1653	11.0483	8.8824	7.29627	3.77027	2.6244
	6.7484	12.176	11.1408	9.65667	4.545	3.75187
	4.128	6.9252	11.8536	13.6129	3.076	5.19573
	4.52369	11.1869	11.65	11.2909	3.28057	2.10507
	13.3396	12.2569	9.91425	10.468	2.48714	1.98886
	11.2286	9.5948	11.8107	8.57107	5.379	3.46707
	5.67033	7.7856	7.8638	6.4132	4.48661	2.00027
	5.87675	7.3168	9.002	5.6584	6.91	1.34973
	11.7113	10.8849	6.23236	8.03467	7.985	2.74027
	8.89725	6.32627	6.098	9.68507	6.22633	2.78653
	8.10293	11.0501	7.5525	8.23827	0	2.58429
	2.60036	6.11933	9.669	11.459	1.714	3.13667
	6.06267	7.92427	9.9852	6.2248	3.23867	2.30907
	2.8644	9.67107	10.3024	6.79533	0.3232	7.28027
	12.1004	9.23013	8.38933	5.37547	0.479167	6.6404
	9.59631	8.09	8.9748	7.84133	2.52491	9.11693
				11.7631	2.11945
	9.96886	13.1889	12.4016	5.7632
	10.8593	9.6764	10.4572	9.0568
	13.0012	9.4004	10.16	4.75067
	11.0366	11.7673	15.1387	6.03347
	6.96586	11.2172	17.2044	7.1248
	5.66467	11.7704	6.06307	6.21027
	5.9608	9.71333	12.8906	2.2284
	5.69557	5.60173	6.544	5.37943
	8.6568	9.62227	8.52454	5.8252
	7.0154	8.5912	8.76827	6.08213
	7.75289	6.78947	6.71493	7.54773
	13.5331	10.6427	3.73273	5.45453
	7.384	8.14733	5.6136	3.96653
	16.8703	7.04893	10.6592	7.92815
	4.74147	8.62693	7.4608	9.45253
	6.6584	5.39307	7.156	8.41627
	5.72533	7.00493	5.89653	7.68867
	9.31354	7.5788	4.01214	5.96787
	5.96175	7.4396	4.32862	8.21873
	8.64778	6.4952	10.1345	14.5803
mouse 2	8.2862	9.9208	12.5757	5.55689	5.65547	4.67107
	14.785	7.6336	12.027	7.39987	6.41507	7.01373
	9.83827	4.96253	11.5643	5.59947	3.77785	5.61333
	10.803	6.05067	10.6153	7.356	6.38692	5.978
	9.8024	5.3956	13.1805	7.90257	5.7072	6.10627
	9.94733	9.46187	10.3432	4.5004	7.86029	7.6116
	5.32662	5.49693	5.12813	8.0488	7.517	7.50173
	7.9948	2.9644	9.11	8.3236	7.62046	7.4384
	4.43	10.4369	8.92813	9.68067	5.2996	6.20627
	16.842	5.73467	13.4058	9.4764	8.6496	5.07853
	8.9772	5.6916	7.13169	9.5068	6.508	3.5316
	7.5704	7.23053	11.5869	8.95493	6.52686	5.5016
	1.91573	4.50107	6.89893	9.702	6.29275	6.0516
	2.66053	3.0652	8.51733	4.31307	8.7695	4.4692
	12.9673	4.35147	4.3108	7.09507	1.097	4.4852
	7.7355	8.0944	7.47044	7.87187	9.23467	5.60373
	15.1589	6.6692	8.12967	10.7416	4.54493	8.22307
	8.40844	7.60173	9.70227	6.2012	8.06236	6.74707
	13.5873	7.5028	8.20853	6.9016	9.0844	6.37547
	7.8464	8.394	14.0242	8.1055	7.07747	3.86547
					4.3614
					5.12253
	8.8972	8.5465	1.8495	4.96087
	5.948	4.67912	3.1664	4.56675
	5.28	5.64425	2.47112	4.79625
	7.83567	7.97711	2.902	5.65125
	9.1284	6.6225	2.617	6.60363
	13.0496	7.94838	3.96414	5.38554
	5.71133	6.92475	2.05533	4.83575
	5.83887	7.9828	8.381	5.31238
	6.62437	8.948	2.63375	2.85675
	9.495	7.2675	3.92982	4.673
	11.2904	6.72571	3.63286	3.19837
	12.471	8.21617	5.24073	4.72923
	6.785	4.20012	3.51125	1.78862
		4.63973	1.68975	1.49275
		6.003	9.06857	1.8608
	8.09691	12.0833	3.2165	2.46037	0.151333	1.19837	0.394444	0.369375
	6.27982	6.12688	1.0934	3.53613	0.68175	1.73525	0.509077	0.097
	10.9708	6.26462	3.26557	1.617	0.269833	1.20677	0.23875	0.028375
	9.632	7.0975	4.94043	3.87775	0.387286	1.01925	0.404857	0.261625
	9.51044	6.97438	2.476	2.89375	0.101111	0.762125	0.30775	0.456875
	8.25457	6.487	3.30222	3.98462	0.57	0.1705	0.569429	0.499875
	9.16333	5.88237	3.70733	4.11875	0.782	0.893	0.532615	1.58137
	3.696	5.03075	3.19275	2.65775	0.814125	0.302875	0.70875	0.442375
	3.62014	5.682	3.45356	2.36662	0.359375	1.92075	0.701875	0.996875
	8.02244	4.8868	1.5115	2.1475	0.7005	0.74975	0.7496	0.371375
					0.280833	0.908		0
					0.684667	1.40088		1.24838
					1.0064	0.886
					0.573429	0.44075
					0.9395	1.07025
					0.089875
					0.513375
	3.37413	3.1475
	3.42883	3.77363
	2.72733	6.37962
	4.92543	4.6505
	5.53844	4.13933
	3.06954	3.82737
	3.30037	7.68088
	5.6184	5.236
		6.00575
		5.93875
		7.05733
	4.23714	3.1565	0.797	1.59787	0.4245	0.3885
	3.56636	2.597	1.10275	0.692375	0.587077	0.755375
	4.27927	3.17975	1.4045	1.287	1.37225	0.90025
	5.1632	6.6315	0.9136	1.29638	1.84457	0.854
	3.49067	4.1368	2.41167	0.915375	0.394286	0.9845
	8.13267	3.4405	0.478286	1.157	0.4065	1.1955
	3.71622	4.45188	0.944444	0.395875	0.679429	1.53313
	2.6946	4.06037	0.887273	0.867625	1.64711	0.38425
	2.05286	2.59638	0.88225	0.433	0.3184	0.393375
	4.49467	1.21244	0.672857	1.112	1.066	0.912375
	7.34933	3.42547	0.821	0.3385	0.265778	1.22913
	4.866	5.2585	0.568	0.675375
	4.48578	4.54162
	3.40017	3.243
	1.60171	2.83275
	5.51638	4.7345	6.667	4.36088	2.759	1.4845
	8.60867		3.2535	4.15613	0.975143	2.38262
	11.304	7.68175	8.15975	3.5275	1.2678	0.998875
	7.13133	11.7298	5.4496	3.178	1.96725	2.3565
	11.9324	6.85708	3.39873	4.95325	0.9626	1.066
	15.75	20.3885	2.7758	3.96612	1.45125	1.102
	11.9213	4.95838	4.58185	2.71163	1.492	0.833375
	6.6145	4.927	4.01138	2.17225	1.14112	0.69025
	5.90388	9.02233	3.91188	4.80067	2.30667	2.59463
	5.6745	8.77067	5.61067	1.408	1.2365	2.37288
		6.0975	4.92933	4.99012	1.71689	1.26963
		4.71162	5.078	6.70046	0.828	1.2425
			4.03125	2.89775	0.729	1.0465
			2.48263	2.48525	2.73543	2.8105
			8.37857	1.81	1.90437	0.90375
	2.76887	8.46562	3.33283	3.01138
	6.7756	9.7	6.17971	2.12775
	5.2416	5.27425	3.51875	1.78563
	6.722	8.04225	5.4952	2.46013
	6.44343	8.318	2.11908	4.89238
	6.446	5.63912	1.66613	4.3755
	6.78488	5.6555	3.22453	3.73413
	3.73013	6.27037	3.068	3.433
	2.2315	5.16575	3.6065	2.23775
	2.37862	5.284	3.88783	3.28487
	17.97	4.743	3.43587	2.36867
		3.74887	1.52788	1.04212
	12.9391	8.39183	4.14029	5.53913	0.752875	0.7675
	7.52475	11.2467	5.9428	5.73627	0.6962	1.0825
	5.74314	7.98425	6.20975	6.001	1.31183	0.534
	5.96914	5.69073	4.76817	3.73015	0.849467	0.1515
	12.2743	8.44	4.21291	5.07086	0.9832	1.11375
	11.1378	10.3699	7.55029	4.91263	1.12767	0.241875
	6.65378	7.80987	3.15892	6.03673	0.4386	0.037875
	9.90367	8.253	5.48036	4.454	1.1915	0
	9.792	6.66862	4.35709	3.434	1.27747	1.81925
	4.64	7.10663	2.82429	3.783	1.5505	1.4595
	14.8023	9.07033	6.48467	2.03067	0.83125	0.78725
	10.747	9.20289	1.84156	1.0464	2.849	0.241875
	10.0168	12.186	1.714	3.29693	1.02873	1.93637
	11.276	5.0105	0.808	4.50237		0.35925
	9.584	13.794	3.59473	4.1655	1.16243	0.475125
					1.22075
mouse 3	21.9578	25.1164	9.776	15.9397	10.0393	6.96089	3.202	2.95856
	22.4187	15.5498	15.0647	16.7649	10.3179	5.46678	4.56788	5.965
	17.0963	12.5781	17.2636	10.9044	11.482	7.52933	4.40833	4.112
	16.702	20.7534	16.9057	15.0011	6.92811	3.14763	5.36211	4.33367
	11.1418	12.7793	22.159	18.0966	9.898	8.26978	5.57933	2.75422
	15.7284	8.50925	7.55667	16.7982	8.512	8.433	4.03656	5.59723
	15.2158	12.9456	12.1093	7.63122	9.83917	7.281	3.92667	4.80311
	20.2578	12.562	13.5477	11.8363	5.162	8.93344	5.78389	1.12711
	33.772	20.7442	5.023	9.408	8.86844	8.31878	3.806	5.348
	29.7797	19.6054	20.6683	10.6233	11.5114	9.58013	5.45773	2.38089
	17.352	16.2088	14.812	14.6522	8.39689	6.94033	4.34329	4.37413
	20.037	18.1449	11.3598	17.9062	17.6915	7.00489	8.91222	4.73611
	8.506	19.984	12.5148	12.1247	10.9328	10.1736	5.66323	3.77756
	21.1125	13.1964	18.3551	11.0625	10.3857	6.10062	9.379	5.82489
	18.6616	11.1808	19.2962	14.406	7.46923	10.6569	4.20233	8.01257
	12.5242	17.7336	12.2951	11.8097	6.18533	11.1396	3.76244	3.755
	18.63	19.6735	11.1077	8.91909	11.1629	13.2328	4.67507	3.90489
	18.1063	21.3955	16.2613	15.0907	6.0684	8.93856	4.75856	5.154
	15.2255	19.9638	13.4491	11.0187	9.108	7.75	6.24356	5.99743
	18.6927		10.7384	10.768	12.685	11.3141	4.18478	4.09967
					10.6707
	16.9784	18.2007	8.10388	10.4812	5.41857	4.11244	2.914	1.53311
	13.3306	20.6398	11.265	9.9952	7.7895	2.976	0.904	1.38267
	12.9206	12.7142	10.6689	7.64627	11.2442	4.11	5.66859	1.44911
	18.916	9.811	11.5207	7.4142	3.232	5.45233	3.36444	2.393
	16.3526	8.80413	10.7189	7.368	7.66689	8.00222	7.5788	2.774
	10.349	12.7777	10.3514	10.8444	9.38475	3.00175	4.319	2.62567
	19.1414	12.6269	9.48829	8.97067	7.24922	7.27585	3.99122	2.36333
	12.333	11.4238	13.4587	13.4707	4.30256	3.95333	5.42478	3.34678
	17.8871	9.82233	15.89	12.4951	9.73912	6.774	3.47767	3.12667
	12.579	6.30878	9.71844	5.23811	3.87344	6.88289	3.89056	3.46178
	13.4275	9.24356	13.6852	12.0536	6.525	5.08956	3.86327	2.56944
	13.7148	8.31744	13.7468	22.286	10.6874	5.61867	3.6316	2.06667
	19.69	5.93033	10.1728	16.0216	6.37222	5.91156	4.73723	3.68656
	17.3113	6.366	16.0735	19.4478	8.20073	8.32333	3.50156	4.83544
	10.3173	11.0871	20.975	8.87356	2.588	6.53	4.53233	4.27578
	23.0929	9.70089	14.5257	11.5342	10.1895	10.1296	2.4764	3.779
	22.524	10.1094	7.85011	13.1738	13.489	8.94311	4.87978	2.80111
	12.092	12.7123	10.87	14.0925	9.97047	13.6071	5.35075	3.54618
	14.0731	14.048	7.06811	7.07467	10.0559	7.03033	2.85757	2.96267
	16.4596	13.0353	10.0053	8.41267	8.64708	5.37356	2.44867	4.49333
							3.462
	16.0003	13.1441	9.99556	10.1367	12.3853	12.2588	3.36611	1.88522
	22.9491	11.4756	13.8569	8.66978	8.18233	11.3234	2.10554	3.38911
	11.0544	11.0613	8.96	6.76467	15.893	8.16427	3.37908	3.06278
	12.9328	11.0731	8.83612	7.82278	13.074	7.454	3.4226	3.508
	16.9529	8.39556	18.6553	5.82956	8.924	9.29567	4.5535	2.53756
	23.027	10.7286	11.2124	11.5066	6.42844	6.84122	5.4866	5.01911
	23.582	9.18975	14.8493	8.347	4.58829	7.82929	4.6215	4.428
	23.4129	13.442	13.1044	8.605	8.1694	6.68718	4.39164	4.31912
	14.8756	14.1017	13.0609	16.9949	8.78375	8.52467	5.33087	2.58311
	19.0962	11.5664	10.17	5.40967	6.00889	3.84156	6.31022	2.66178
	11.8055	16.174	13.4376	10.1409	5.31275	3.80256	4.475	3.50833
	13.1667	7.16333	11.8626	6.00029	2.71	4.76033	5.3105	3.79556
	4.92844	7.91775	12.5455	9.85611	8.04231	6.95556	5.02894	2.69644
		11.2044	11.7578	6.74867	18.0478	2.31844	2.674	1.33267
		10.906	6.53667	7.72222	4.716	5.7	1.093	2.41433
							3.86144
	10.0144	12.36	7.15475	7.30844	2.406	3.37543	1.1616	0.645222
	12.7348	30.6474	9.13422	8.95422	2.96133	4.47422	1.75347	0
	11.2636	17.848	4.77456	5.49367	6.6564	1.01178	0.811667	4.412
	11.5421	15.0465	10.3878	6.18033	5.79071	1.96056	0.933
	19.6606	18.7036	8.6212	14.2591	6.18778	2.50811	0.884667	0
	10.2483	12.2604	5.775	13.5463	4.20711	2.561	1.03662	0.556
	11.0006	17.371	8.41856	7.94278	6.2112	2.81733	1.65011	0.8634
	10.1273	13.8462	6.26918	9.3042	3.4056	3.15422	0	0.875222
	11.8454	14.6288	12.7838	9.189	3.70256	0.773667	1.36817	0.873556
	24.0556	17.195	11.7008	7.79256	6.734	4.60467	1.87	1.53622
	11.0543	10.4603	7.79489	7.63776	3.834	2.99291	0.956833	1.64711
		17.0592	7.77729	10.823	3.47156	3.979	1.794	1.46944
			6.61587	5.38153	6.50911	4.62467	1.29107	1.15278
			8.059	7.08033	11.8907	4.03689	0.394667	1.418
			6.16425	7.20822	3.8936	4.80567	1.39187	0.708889
			11.2733	9.11411	3.99253	2.59633	0.651778	1.52022
			8.3804	7.91944	2.807	2.66422	1.978	1.64622
			6.60589	5.75941	1.97217	3.97689	1.08886	1.48111
			9.37491	7.62722	3.51827	4.74089	2.59578	0.950889
			6.84822	5.56133	4.6496	3.58878	2.3804	0.663444
							1.35127
	6.89911	14.6809	5.132	5.48844	1.81244	5.65644	0.631889	0.643556
	8.98244	10.1421	4.45656	6.23433	1.62422	7.30353	1.70878	0.853
	6.69989	13.484	3.95044	4.74133	2.073	2.1635	1.77289	1.967
	6.28211	13.776	3.59756	3.99578	2.83522	2.64956	0.556667	1.186
	6.02922	11.5971	3.31667	7.58462	2.02633	1.468	1.07911	1.54339
	5.86644	9.13756	5.86689	4.74444	2.43256	2.15278	1.42744	0.388
	8.56944	10.9417	4.00656	3.41022	4.35733	4.55387	0.257556	0.831889
	8.01833	6.57933	4.12667	6.04387	4.16267	1.85083	1.21933	2.11883
	10.7188	6.73656	3.35533	4.56382	3.24489	5.16267	0.782111	1.20067
	6.0492	10.5875	2.98578	5.19267	2.95456	3.48322	1.25789	1.62178
	7.17711	10.1657	3.98057	8.54675	2.89344	1.99425	1.08944	1.75875
	5.70756	11.3551	3.88411	6.43747	3.85178	2.48489	1.04611	1.538
	7.10689	13.8007	5.25044	4.81644	3.01541	2.15567	1.65989	0.866778
	7.61744	12.9853	4.77389	4.60933	4.53489	2.85933	0.674556	0.982909
	8.23544	6.55729	4.36144	10.378	2.00286	4.64	0.357111	1.19267

## Sheet: Fig5H
	0-200um		200-400um		400-600um
	S/G2	G1	S/G2	G1	S/G2	G1
Mouse 1	0.546571	0.689689	0.9736	0.257058	0.81085	0.751092
	0.932634	0.805177	0.969652	0.886088	0.962443	0.563333
	0.898654	0.816895	0.958863	0.758882	0.921241	0.655059
	0.999676	0.899912	0.974377	0.644807	0.944526	0.612468
	0.911899	0.567104	0.971132	0.522597	0.793594	0.789986
	0.994638	0.908418	0.986658	0.673066	0.95729	0.822009
	0.813737	0.898489	0.639609	0.754266	0.928518	0.721522
	0.856657	0.60788	0.973683	0.869399	0.600973	0.904549
	0.960813	0.764043	0.868252	0.771076	0.8715	0.972866
	0.913074	0.561707	0.803786	0.87503	0.971976	0.581822
	0.88571	0.66156	0.941798	0.937042	0.910089	0.626307
	0.631583	0.777536	0.872811	0.94485	0.587901	0.561388
	0.746659	0.351117	0.93112	0.834192	0.871479	0.605482
	0.232284	0.692027	0.983219	0.676827	0.697816	0.838689
	0.875701	0.654737	0.855309	0.773984	0.926162	0.900473
	0.855568	0.883541	0.745635	0.777418		0.821191
	0.779653	0.695536	0.934151	0.927882	0.856045	0.568271
	0.812358	0.798695	0.702434	0.850051	0.887491	0.839674
	0.971002	0.715235	0.868657	0.765253	0.552265	0.754831
	0.744086	0.841172	0.963777	0.931137	0.802415	0.862475
	0.913416	0.919801	0.927576	0.674186
	0.941367	0.913191	0.931071	0.817846
	0.690784	0.94874	0.932802	0.80828
	0.92565	0.835193	0.804789	0.844733
	0.900494	0.894709	0.958173	0.896081
	0.511357	0.886699	0.226574	0.815209
	0.8929	0.908181	0.843828	0.283193
	0.840904	0.826792	0.867383	0.817665
	0.728337	0.808209	0.89743	0.611802
	0.768281	0.706506	0.921459	0.611299
	0.914756	0.88276	0.864104	0.686617
	0.951536	0.947407	0.709109	0.86206
	0.930209	0.97447	0.84844	0.59081
	0.970277	0.953979	0.891418	0.940931
	0.894379	0.924098	0.915005	0.801676
	0.969482	0.737243	0.967719	0.558205
	0.719725	0.830976	0.644243	0.809885
	0.82193	0.65597	0.915542	0.705288
	0.870047	0.476065	0.778149	0.790257
	0.894385	0.845753	0.932626	0.914562
	0.950648	0.924535	0.827843	0.756789	0.583512	0.362567
	0.520344	0.796039	0.686319	0.902912	0.842567	0.563879
	0.907946	0.934704	0.848614	0.840054	0.843824	0.334778
	0.908378	0.890442	0.883644	0.782915	0.718248	0.806117
	0.949878	0.781384	0.923174	0.930211	0.717849	0.269319
	0.778792	0.787505	0.861994	0.930411	0.51091	0.772522
	0.658915	0.751516	0.950159	0.807409	0.824642	0.852751
	0.761359	0.895771	0.904017	0.607721	0.702752	0.71016
	0.636061	0.913105	0.912651	0.743791	0.861697	0.732869
	0.663893	0.89247	0.898859	0.757121	0.924986	0.375803
	0.876492	0.793533	0.912027	0.679515	0.963469	0.714171
	0.856085	0.860686	0.92435	0.805104	0.813737	0.341302
	0.598129	0.84058	0.914318	0.96462	1	0.593616
	0.702801	0.90326	1	0.861712	0.780651	0.513709
	0.783634	0.883682	0.937239	0.812339	0.924728	0.580486
	0.862746	0.54945	0.935223	0.630727
	0.51862	0.692741	0.982093	0.744035
	0.629893	0.647361	0.969211	0.803473
	0.837835	0.881244	0.769596	0.843214
	0.812139	0.876522	0.869524	0.540877
	0.869891	0.946761	0.783616	0.928137	0.833683	0.766067
	0.976731	0.97898	0.861322	0.922281	0.814899	0.456028
	0.912355	0.936586	0.820031	0.789741	0.609464	0.539624
	0.656276	0.914073	0.83154	0.620113	0.87636	0.492939
	0.730965	0.936563	0.84602	0.814552	0.734193	0.513558
	0.899828	0.878617	0.82822	0.798262	0.385833	0.785869
	0.921321	0.907588	0.557056	0.769056	0.572602	0.638842
	0.904116	0.941786	0.945763	0.83361	0.521921	0.872411
	0.735917	0.943556	0.660889	0.874502	0.579622	0.810685
	0.873563	0.719715	0.846118	0.814646	0.842323	0.918246
	0.957855	0.817238	0.748538	0.725588	0.560921	0.613581
	0.97837	0.787487	0.830322	0.902055	0.410182	0.883147
	0.673664	0.820096	0.964019	0.762351	0.65009	0.612343
	0.825598		0.770297	0.589853	0.546951	0.610746
	0.889361	0.718539	0.942168	0.815195	0.604047	0.829545
	0.936197	0.796515	0.924324	0.75302	0.867695	0.483783
	0.769135	0.854775	0.924215	0.699683	0.852037	0.874175
	0.883953	0.931653	0.748477	0.630529	0.678209	0.867888
	0.827669	0.946542	0.820261	0.602519	0.655766	0.81242
	0.920517	0.926209	0.845519	0.868031	0.477183	0.836907
	0.744788	0.933837	0.219373	0.682439	0.407793	0.483184
	0.830465	0.900537	0.368156	0.801746	0.206743	0.417731
	0.593522	0.929192	0.315667	0.507693	0.777521	0.499812
	0.939386	0.773035	0.858601	0.269399	0.474963	0.878945
	0.93675	0.652612	0.694472	0.382518	0.947636	0.454592
	0.891841	0.673706	0.697962	0.98035	0.588065	0.47475
	0.924725	0.62875	0.797736	0.718351	0.740926	0.691261
	0.882745	0.719844	0.878153	0.397178	0.439155	0.593628
	0.604568	0.459432	0.72951	0.855778	0.769312	0.680027
	0.925497	0.770642	0.966428	0.927483	0.912638	0.313846
	0.945546	0.627964	0.83505	0.746425	0.295653	0.720008
	0.86763	0.646782	0.945319	0.482607	0.518244	0.79263
	0.556314	0.8887	0.827331	0.929648	0.319223	0.676267
	0.805496	0.915664	0.482036	0.279434	0.499179	0.654793
	0.81583	0.753253	0.720177	0.503506	0.454087	0.413872
	1	0.766668	0.579322	0.720875	0.608853	0.522448
	0.849553	0.922223	0.389778	0.379757	0.873116	0.672065
	0.911245	0.886486	0.626563	0.747	0.698969	0.774345
	0.829009	0.796166	0.628194	0.897919	0.332734	0.605446
	0.784558	0.922643	0.580608	0.664539	0.541955
mouse 2	0.971946	0.877333	0.857062	0.958231
	0.662849	0.681404	0.78178	0.804326
	0.933665	0.921956	0.955979	0.688388
	0.851193	0.90183	0.973156	0.92029
	0.978134	0.753284	0.945548	0.704965
	0.896426	0.820844	0.926695	0.756036
	0.769386	0.820174	0.712206	0.854585
	0.739676	0.933833	0.476554	0.688063
	0.715879	0.837338	0.574813	0.63578
	0.797894	0.699845	0.51337	0.847852
	0.90367	0.841504	0.912885	0.963305
	0.903937	0.918961	0.919972	0.519184
	0.886035	0.600994	0.726069	0.846927
	0.889309	0.927553	0.876607	0.957581
		0.737652		1
	0.885029	0.969287	0.569641	0.792511	0.751514	0.984458
	0.873013	0.889605	0.86574	0.579342	0.849291	0.355352
	0.988697	0.943951	0.847806	0.717069	0.589447	0.262366
	0.999377	0.800616	0.598039	0.406292	0.776234	0.731665
	0.527257	0.913021	0.718975	0.563024	0.839407	0.416762
	0.930186	0.822221	0.909489	0.86793	0.749908	0.527126
	0.88745	0.829873	0.771084	0.861153	1	0.407475
	0.389842	0.898027	0.387362	0.898928	0.536842	0.979364
	0.584113	0.793559	0.490959	0.674695	0.612532	0.431212
	0.972438	0.944504	0.320956	0.530326	0.719331	0.971157
	0.863866	0.775179
	0.74763	0.951539
	1	0.768305
	0.837578	0.844425
	0.967299	0.972741
	0.840166	0.890721
	0.511003	0.759158
	0.757547	0.989782
		0.656142
		0.454831
		0.905788
	0.917195	0.769563	1	0.663459
	0.646087	0.866481	0.32521	0.970031
	0.49146	0.396572	0.909932	0.856449
	0.963976	0.721556	0.330998	0.912062
	0.792144	0.516406	0.37284	0.63403
	0.999836	0.655464	0.958184	0.347558
	0.818992	0.900267	0.971294	0.909062
	0.596601	0.755934	0.83873	0.414782
	0.760334	0.868807	0.838056	0.636259
	0.993622	0.85099	1	0.447392
	0.606858	0.956094	0.858709	0.837518
	0.839065	0.839712	0.30659	0.554507
	0.922719	0.879641
	0.754571	0.746492
	0.9736	0.875474
	0.593642	0.86337	1	0.798972		0.606517
	0.563696		0.515445	0.899072	0.715793	0.412413
	0.966914	0.865119	0.893655	0.79839	0.746648	0.885246
	0.991119	0.900146	0.969025	0.940622	0.688906	0.562593
	0.985418	0.85596	0.776922	0.539022	0.944317	0.591346
	0.999937	0.59899	0.788746	0.295949	0.710078
	0.963539	0.797565	0.573064	0.879183	0.671917	0.819409
	0.827538	0.884978	0.805515	0.706143	0.951145	0.987867
	0.902183	0.899065	0.749672	0.824178	0.850289	0.330973
	0.783593	0.59889	0.613118	0.909007	0.987869	0.596007
	0.780061	0.721259	0.633712	0.542274	0.912244	0.680319
	0.793347	0.50776	0.741814	0.807062	0.907729	0.578471
			0.795194	0.357274	0.70679	0.868729
			0.587181		0.439733	0.539139
			0.976846		0.529636	0.880221
	0.598257	0.893865	0.891134	0.757793
	0.90206	0.914691	0.598132	0.684467
	0.757555	0.818718	0.454707	0.927686
	0.97709	0.880739	0.79564	0.721508
	0.835181	0.763705	0.737912	0.908531
	0.846761	0.734688	0.628779	0.756399
	0.891339	0.660706	0.736851	0.791384
	0.80386	0.86197	0.662565	0.79941
	0.694992	0.823235	0.53801	0.741593
	0.741657	0.775407	0.545591	0.830968
	0.533612	0.799125	0.783534	0.843963
		0.805542	0.918432	0.804966
	0.931646	0.863061	0.924367	0.771038	0.891582	0.424593
	0.915346	0.88787	0.96749	0.838664	0.992531	0.422864
	0.94055	0.903842	0.953541	0.93961	0.918308	0.793071
	0.956203	0.717499	0.767101	0.91545	0.861403	1
	0.962756	0.942227	0.762591	0.870352	0.697315	0.966779
	0.876349	0.791499	0.811019	0.854228	0.895655	0.990698
	0.875827	0.907297	0.824478	0.779802	0.690834	1
	0.935344	0.920635	0.872968	0.698505	0.7735
	0.996528	0.926821	0.76544	0.683668	0.660369	0.797994
	0.826293	0.848152	0.851796	0.798143	0.72138	0.580336
	0.925665	0.927805	0.933587	0.69107	0.898797	0.967132
	0.967061	0.859368	0.98733	0.44024	0.9606	0.843411
	0.907875	0.978418		0.916852	0.378756	0.516429
	0.871712	0.779264	0.920517	0.845082		0.900835
	0.803567	0.963994	0.769713	0.799904	0.745729	0.73507
					0.527545
mouse 3	0.902991	0.854055	0.839218	0.769529	0.859433	0.260299
	0.769082	0.79168	0.814557	0.646064	0.753834	0.692708
	0.921621	0.755369	0.76467	0.814873	0.916224	0.611781
	0.910859	0.794177	0.898504	0.762308	0.370125	0.429008
	0.659039	0.885981	0.740487	0.88335	0.673803	0.405714
	0.818819	0.832039	0.423841	0.916594	0.545806	0.539533
	0.890541	0.800026	0.840023	0.72459	0.714474	0.484904
	0.931688	0.761339	0.756075	0.849085	0.678163	0.577968
	0.681225	0.957775	0.799689	0.832638	0.825973	0.524654
	0.928973	0.725407	0.74678	0.650752	0.571661	0.675228
	0.988835	0.881227	0.908649	0.879378	0.739125	0.489536
	0.962408	0.949774	0.809863	0.590497	0.425505	0.448509
	0.413168	0.881164	0.330142	0.859631	0.864801	0.561156
	0.846037	0.875403	0.546813	0.947795	0.76906	0.379527
	0.766475	0.920223	0.888297	0.910504	0.685345	0.414265
	0.958743	0.861615	0.873825	0.859326	0.83652	0.846877
	0.917541	0.99216	0.864016	0.867313	0.900795	0.952642
	0.978783	0.983273	0.658258	0.870315	0.958416	0.282341
	0.921596	0.971937	0.953092	0.95394	0.784299	0.986228
	0.911888	0.969129	0.910948	0.986488	0.891722	0.744296
	0.779108	0.904016	0.911732	0.954458	0.86808	0.724066
	0.912644	0.985608	0.896221	0.748311	0.893268	0.667653
	0.970105	0.996876	0.9191	0.942413	0.739018	0.884493
	0.538981	0.987996	0.971128	0.959653	0.858716	0.496194
	0.914435	0.994359	0.939064	0.966164	0.945781	0.767917
	0.957848	0.957947	0.715654	0.847014	1	0.796489
	0.929116	0.984862	0.589393	0.976451	0.868583	0.727737
			0.959284	0.834204	0.951999	0.856999
			0.888395	0.72812	0.96109	0.979412
			0.619702	0.95556	0.792788	0.935632
			0.851797	0.861411	0.745458	0.912312
			0.917546	0.826377	0.995369	0.910001
			0.945184	0.971852	0.925463	0.798977
			0.993367	0.652458	0.735779	0.919893
			0.900217	0.915548	0.881452	0.964705
	0.974082	0.929694	0.938728	0.877211	0.913311	0.88311
	0.986107	0.905635	0.880281	0.906508	0.913907	0.832432
	0.960657	0.956033	0.883284	0.804819	0.959636	0.887004
	0.879244	0.944811	0.908812	0.924466	0.946	0.802271
	0.847279	0.785257	0.991828	0.84975	0.728111	0.840846
	0.958913	0.932496	0.890736	0.932618	0.871353	0.875022
	0.952458	0.932642	0.85375	0.951699	0.855844	0.770665
	1	0.934831	0.694056	0.739363	0.964551	0.845622
	0.939644	0.927282	0.941342	0.951005	0.637669	0.684393
	0.74622	0.882207	0.783546	0.83702	0.851664	0.733412
	0.921808	0.891142	0.958073	0.977038	0.792904	0.897116
	0.881948	0.769831	0.567518	0.898124		0.873445
	0.973696	0.827097	0.904567	0.914131	0.876614	0.779409
	0.611236	0.911999	0.938463	0.903701	0.912368	0.639174
	0.986204	0.832828	0.465783	0.904158	0.883823
	0.982724	0.961906	0.8255	0.768782	0.89333	0.826732
	0.851199	0.973379	0.927364	0.83402	0.769626	0.494138
	0.9135	0.914243	0.841568	0.882191	0.984743	0.505796
	0.893467	0.997995	0.768331	0.775458		0.83638
	0.986854	0.87621	0.7779	0.881478	0.963189	0.808095
	0.968935	0.967371	0.914794	0.704057	0.933403	0.370534
	0.938448	0.936128	0.75591	0.878282	0.953742	0.926733
	0.852163	0.943822	0.899016	0.933056	0.785967	0.505453
	0.883168	0.981607	0.945551	0.948691	0.962997	0.846472
	0.94748	0.575653	0.884092	0.842925	0.475402	0.893859
	0.988075	0.973796	0.910561	0.787476	0.821073	0.860062
	0.961553	0.980483	0.964123	0.983208	0.805853	0.922243
	0.900837	0.80003	0.848932	0.988002	0.750933	0.751861
	0.983139	0.659249	0.926245	0.978884	0.689252	0.87206
	0.966221	0.955654	0.930334	0.923668	0.351412	0.641518
	0.861183	0.980128	0.979327	0.840436	0.566196	0.878749
	0.969873	0.932142	0.708454	0.978746	0.808084	0.931319
	0.995915	0.933171	0.870432	0.925616	0.5557	0.881691
	0.871863	0.971162	0.746844	0.8902	0.895807	0.603859
	0.726381	0.914881	0.944504	0.86453	0.853005	0.920392
	0.895393
		0.977246	0.894947	0.978013	0.68806	0.827257
	0.985412	0.967126	0.984423	0.963681	0.695846	0.87547
	0.908205	0.984675	0.994838	0.874729	0.697972	0.884231
	0.964568	0.983162	0.95638	0.994452	0.821548	0.924745
	0.979184	0.912053	0.916864	0.992635	0.856671	0.915999
	0.639822	0.969308	0.972916	0.959255	0.879714	0.950934
	0.945765	0.96144	0.97073	0.919002	0.878936	0.930977
	0.96269	0.896336	0.943434	0.919767	0.999613	0.873696
	0.957877	0.993278	0.999005	0.980906	0.945625	0.863548
	0.98146	0.994359	0.931404	0.816787	0.697412	0.935867
	0.986085	0.918914	0.972725	0.784658	0.707378	0.814866
	0.911447	0.956281	0.803078	0.975305	0.963726	0.898531
	0.962426	0.841053	0.917764	0.972453	0.943144	0.830923
	0.901121	0.961066	0.977356	0.957071	0.866547	0.23985
	0.927707	0.975522	0.965641	0.972542	0.895942	0.958858
	0.755957	0.927194	0.910429	0.932315	0.746084	0.973015
	0.940632	0.950985	0.724529	0.763041	0.923526	0.980624
	0.964445	0.938348	0.993645	0.96124	0.48239	0.701928
	0.97184	0.984344	0.902761	0.886705	0.667155	0.957864
	0.975133	0.935471	0.925235	0.960253	0.822967	0.970175
